# Supplementary material for: Laboratory evolution of Mycobacterium on agar plates for analysis of resistance acquisition and drug sensitivity profiles
Source: Sci Rep. 2021 Jul 23;11:15136. doi: 10.1038/s41598-021-94645-z (PMC8302736; doi:10.1038/s41598-021-94645-z)
Supplement: Supplementary file 2 — Supplementary Information 2. [file 41598_2021_94645_MOESM2_ESM.xlsx]

## Sheet: Table S1 (a)
Table S1 (a) Drug concentrations [mg/ml] used for laboratory evolution.
Evolved line	Passage 1	Passage 2	Passage 3	Passage 4	Passage 5	Passage 6	Passage 7	Passage 8	Passage 9
BDQ_Line1	10	10	10	10	10	10
BDQ_Line2	10	10	10	10	10	10
BDQ_Line3	10	10	10	10	10	10
BDQ_Line4	10	10	10	10	10	10
CM_Line1	1	1	10
CM_Line2	1	1	10
CM_Line3	1	1	10
CM_Line4	1	1	10
CFZ_Line1	5	5	5	5	5	5	5	5	5
CFZ_Line2	5	5	5	5	5	5	5	5	5
CFZ_Line3	5	5	5	5	5	5	5	5	5
CFZ_Line4	5	5	5	5	5	5	5	5	5
DCS_Line1	10	10	100	100	100	100	100	100
DCS_Line2	10	10	100	100	100	100	100	100
DCS_Line3	10	10	100	100	100	100	100	100
DCS_Line4	10	10	100	100	100	100	100	100
EMB_Line1	1	1	1	1	10	10	10	10	10
EMB_Line2	1	1	1	1	10	10	10	10	10
EMB_Line3	1	1	1	1	10	10	10	10	10
INZ_Line1	1	10	10	100	100	100	100	100	100
INZ_Line2	1	10	100	100	100	100	100	100	100
INZ_Line3	1	10	10	100	100	100	100	100	100
LZD_Line1	0.5	0.5	0.5	0.5	0.5	0.5	0.5	0.5
LZD_Line2	0.5	0.5	0.5	0.5	0.5	0.5	0.5	0.5
LZD_Line3	0.5	0.5	0.5	0.5	0.5	0.5	0.5	0.5
LZD_Line4	0.5	0.5	0.5	0.5	0.5	0.5	0.5	0.5
MP_Line1	10	10	10	10	10	10	10	10
MP_Line2	10	10	10	10	10	10	10	10
MP_Line3	10	10	10	10	10	10	10	10
MP_Line4	10	10	10	10	10	10	10	10
RIF_Line1	50	50	50	50	50	50	50	50	50
RIF_Line2	50	50	50	50	50	50	50	50	50
RIF_Line3	50	50	50	50	50	50	50	50	50
TRZ_Line1	10	10	10	10	10	10	10	10	10
TRZ_Line2	10	10	10	10	10	10	10	10	10
TRZ_Line3	10	10	10	10	10	10	10	10	10
TRZ_Line4	10	10	10	10	10	10	10	10	10

## Sheet: Table S1 (b)
Table S1 (b) Zone of inhibition (mm) during the laboratory evolution.
Evolved line	Passage 1	Passage 2	Passage 3	Passage 4	Passage 5	Passage 6	Passage 7	Passage 8	Passage 9
BDQ_Line1	2.6	3.9	2.5	4.2	0	0
BDQ_Line2	2.8	2.7	1.7	0.5	0	0.2
BDQ_Line3	3.1	2.7	1.6	0.3	0	0
BDQ_Line4	2.6	2.9	3.3	0.9	0	0
CM_Line1	6.2	0	0
CM_Line2	6	0	0
CM_Line3	6.2	0	0
CM_Line4	6.3	0	0
CFZ_Line1	2.5	2.5	3	2.1	1.8	2.3	2.2	1.2	1.9
CFZ_Line2	2.6	3.1	2.6	2.4	2.5	1.9	1.4	2.8	1
CFZ_Line3	2.1	3.5	3.2	3.8	2.3	1.5	0.7	1.3	1.1
CFZ_Line4	1.9	3.4	2.5	3.7	1.8	2.6	2	1.1	1.8
DCS_Line1	12	5.9	16	13.9	11.3	6.7	6.2	6.7
DCS_Line2	12.3	6.1	16.1	13.6	14.5	9	9.9	9.5
DCS_Line3	11.6	3.8	16.1	10.9	12.2	9.1	7.8	9.2
DCS_Line4	12.2	4.6	16.2	11.9	12	7.3	6.3	5
EMB_Line1	16.7	11	9.3	5.3	14.2	14.7	11.4	8.6
EMB_Line2	16.9	13.7	9.8	6.4	19	14.5	7.4	7.6
EMB_Line3	16.6	12.8	8.6	8.6	17.4	14.8	10	7.5
INZ_Line1	9	11.7	0	8.9	5.2	4.4	5.6	0.3
INZ_Line2	9.2	0	9.9	11.5	4.5	0.7	0.4	0
INZ_Line3	9	11	0	13.5	10.1	9	1.6	2.2
LZD_Line1	14.3	3.3	0	0	0	0	0	0
LZD_Line2	14.3	0.9	0	0	0	0	0	0
LZD_Line3	15.1	11.9	0.6	0	0	0	0	0
LZD_Line4	14.6	3.8	0	0	0	0	0	0
MP_Line1	18.9	13.9	11.3	8.3	6.9	6.5	2.5	2.1
MP_Line2	17.3	20.2	11.5	9.5	6.9	8.8	8.8	9
MP_Line3	18.2	15.3	11.8	8.4	6.7	7.2	8.9	7.1
MP_Line4	17.9	15.7	13.8	10.9	10.3	10.5	9.4	10.4
RIF_Line1	11	8.4	10.6	8.5	6.6	3.3	3.9	3.2
RIF_Line2	9.9	8.2	9	6.2	5.8	3.1	6.5	4.3
RIF_Line3	10.4	9.7	9.4	9.5	7.1	5.5	6.3	5.1
TRZ_Line1	9.5	18	13.4	9.8	10.6	10.2	8.9	9.1	9
TRZ_Line2	8.7	12.3	10.4	10.7	9	10	9.4	7.5	8.6
TRZ_Line3	9.1	11.6	9.7	11.8	10.7	8.2	6.1	7	6.8
TRZ_Line4	9.2	12.6	9.5	10.8	9.2	10.3	9.9	6.9	8.4
