# Supplementary material for: Laboratory evolution of Mycobacterium on agar plates for analysis of resistance acquisition and drug sensitivity profiles
Source: Sci Rep. 2021 Jul 23;11:15136. doi: 10.1038/s41598-021-94645-z (PMC8302736; doi:10.1038/s41598-021-94645-z)
Supplement: Supplementary file 3 — Supplementary Information 3. [file 41598_2021_94645_MOESM3_ESM.xls]

## Sheet: mutations
Table S2. All identified mutations in the evolved strains
anti-TB drug	strain	Mutation type	Effect	position	mutation	annotation	gene	Orthologue in M. tuberculosis H37Rv	description
Bedaquiline	BDQE1	Point mutation	Non-synonymous	1541124	G→A	D776N (GAC→AAC)	AT701_RS07130 →	rpoB	DNA‑directed RNA polymerase subunit beta
	BDQE1	Point mutation	Non-synonymous	5044797	T→G	D32A (GAC→GCC)	AT701_RS24130 ←	atpE	ATP synthase F0 subunit C
	BDQE1	Point mutation	Non-synonymous	5044799	G→A	G31G (GGC→GGT)	AT701_RS24130 ←	atpE	ATP synthase F0 subunit C
	BDQE2	Point mutation	Non-synonymous	5044797	T→C	D32G (GAC→GGC)	AT701_RS24130 ←	atpE	ATP synthase F0 subunit C
	BDQE3	Point mutation	Non-synonymous	5044797	T→G	D32A (GAC→GCC)	AT701_RS24130 ←	atpE	ATP synthase F0 subunit C
	BDQE3	Point mutation	Non-synonymous	5044799	G→A	G31G (GGC→GGT)	AT701_RS24130 ←	atpE	ATP synthase F0 subunit C
	BDQE3	Point mutation	Non-synonymous	5490874	T→C	S465P (TCG→CCG)	prpE →	acsA	propionyl‑CoA synthetase
	BDQE4	Point mutation	Non-synonymous	5044697	T→A	E65D (GAA→GAT)	AT701_RS24130 ←	atpE	ATP synthase F0 subunit C
Clofazimine	CFZE1	Insertion	pseudogene	218917	(C)5→6	pseudogene (36/938 nt)	AT701_RS00960 →		taurine dioxygenase
	CFZE1	Point mutation	Promoter	6425282	G→T	intergenic (‑127/‑35)	AT701_RS31085 ← / → AT701_RS31090		metallophosphoesterase/hypothetical protein
	CFZE2	Point mutation	Promoter	4492552	C→T	intergenic (‑13/‑422)	AT701_RS21515 ← / → AT701_RS34345		phosphonatase‑like hydrolase/hypothetical protein
	CFZE2	Deletion	Promoter	6425271	Δ8 bp	intergenic (‑116/‑39)	AT701_RS31085 ← / → AT701_RS31090		metallophosphoesterase/hypothetical protein
	CFZE3	Insertion	pseudogene	218917	(C)5→6	pseudogene (36/938 nt)	AT701_RS00960 →		taurine dioxygenase
	CFZE4	Insertion	pseudogene	218917	(C)5→6	pseudogene (36/938 nt)	AT701_RS00960 →		taurine dioxygenase
	CFZE4	Point mutation	Non-synonymous	3377831	A→C	V196V (GTT→GTG)	AT701_RS16195 ←	cydA	cytochrome ubiquinol oxidase subunit I
	CFZE4	Point mutation	Promoter	6425303	C→T	intergenic (‑148/‑14)	AT701_RS31085 ← / → AT701_RS31090		metallophosphoesterase/hypothetical protein
Clarithromycin	CME1
	CME2	Point mutation	Non-synonymous	939673	G→T	G242C (GGC→TGC)	AT701_RS04170 →		LysR family transcriptional regulator
	CME3	Insertion	pseudogene	218917	(C)5→6	pseudogene (36/938 nt)	AT701_RS00960 →		taurine dioxygenase
	CME4
D-Cycloserine	DCSE1	Deletion	Frame-shift	1738656	Δ1 bp	coding (1370/1380 nt)	AT701_RS08130 →	gadB	glutamate decarboxylase
	DCSE1	Point mutation	Non-synonymous	2516213	T→C	V136A (GTG→GCG)	AT701_RS11955 →	pfkA	6‑phosphofructokinase
	DCSE1	Point mutation	Promoter	2546258	C→T	intergenic (+124/‑18)	AT701_RS12095 → / → AT701_RS12100	metB → / → ddlA	cystathionine gamma‑lyase/D‑alanine‑‑D‑alanine ligase
	DCSE1	Point mutation	Non-synonymous	4751342	A→G	N121S (AAC→AGC)	AT701_RS22750 →	ilvB1	3D‑(3,5/4)‑trihydroxycyclohexane‑1,2‑dione acylhydrolase (decyclizing)
	DCSE1	Point mutation	Non-synonymous	5887100	G→A	N100N (AAC→AAT)	AT701_RS28430 ←	purF	amidophosphoribosyltransferase
	DCSE2	Point mutation	Non-synonymous	478884	G→A	E331K (GAG→AAG)	AT701_RS01990 →		PLP‑dependent aminotransferase family protein
	DCSE2	Point mutation	Non-synonymous	4856135	A→C	D63A (GAC→GCC)	AT701_RS23190 →		DUF899 domain‑containing protein
	DCSE2	Point mutation	Non-synonymous	6923725	G→T	A375D (GCC→GAC)	AT701_RS33630 ←		amino acid ABC transporter substrate‑binding protein
	DCSE2	Point mutation	Non-synonymous	6923731	A→T	L373H (CTC→CAC)	AT701_RS33630 ←		amino acid ABC transporter substrate‑binding protein
	DCSE2	Point mutation	Non-synonymous	6923733	T→C	E372K (GAA→AAG)	AT701_RS33630 ←		amino acid ABC transporter substrate‑binding protein
	DCSE2	Insertion	Frame-shift	6923735	2 bp→TG	coding (1113‑1114/1290 nt)	AT701_RS33630 ←		amino acid ABC transporter substrate‑binding protein
	DCSE2	Point mutation	Non-synonymous	6923739	G→A	L370L (CTC→CTT)	AT701_RS33630 ←		amino acid ABC transporter substrate‑binding protein
	DCSE2	Point mutation	Non-synonymous	6923742	G→A	G369G (GGC→GGT)	AT701_RS33630 ←		amino acid ABC transporter substrate‑binding protein
	DCSE3	Point mutation	Non-synonymous	477877	C→T	A7T (GCT→ACT)	AT701_RS01985 ←		EamA family transporter
	DCSE3	Point mutation	Non-synonymous	477911	C→A	T6T (ACC→ACA)	AT701_RS01990 →		PLP‑dependent aminotransferase family protein
	DCSE3	Point mutation	Non-synonymous	478123	A→G	Y77C (TAC→TGC)	AT701_RS01990 →		PLP‑dependent aminotransferase family protein
	DCSE3	Point mutation	Non-synonymous	3555734	G→C	Q270E (CAA→GAA)	AT701_RS17110 ←	Rv1200	MFS transporter
	DCSE3	Deletion	Frame-shift	4250648	Δ9 bp	coding (452‑460/1371 nt)	AT701_RS20420 ←	lpd	FAD‑containing oxidoreductase
	DCSE3	Deletion	Frame-shift	4958702	Δ1 bp	coding (421/1278 nt)	AT701_RS23710 ←		aminopeptidase P family protein
	DCSE3	Insertion	Frame-shift	5181465	(AGC)4→3	coding (546‑548/918 nt)	AT701_RS24790 ←	sugA	sugar ABC transporter permease
	DCSE3	Point mutation	Non-synonymous	6423163	A→G	V68A (GTC→GCC)	AT701_RS31070 ←		NAD(P)‑dependent oxidoreductase
	DCSE4	Point mutation	Non-synonymous	477886	C→T	E4K (GAG→AAG)	AT701_RS01985 ←		EamA family transporter
	DCSE4	Point mutation	Non-synonymous	478123	A→G	Y77C (TAC→TGC)	AT701_RS01990 →		PLP‑dependent aminotransferase family protein
	DCSE4	Point mutation	Non-synonymous	615657	A→G	N163S (AAT→AGT)	AT701_RS02665 →	Rv2038c	ABC transporter ATP‑binding protein
	DCSE4	Point mutation	Non-synonymous	2611723	T→C	V170A (GTG→GCG)	AT701_RS12440 →	Rv0375c	carbon‑monoxide dehydrogenase medium subunit
	DCSE4	Point mutation	Non-synonymous	2638698	T→C	I227V (ATC→GTC)	AT701_RS12555 ←	gabT	aspartate aminotransferase family protein
	DCSE4	Point mutation	Non-synonymous	2650494	T→C	L290L (TTG→CTG)	AT701_RS12600 →		D‑2‑hydroxyacid dehydrogenase
	DCSE4	Point mutation	Non-synonymous	2658950	T→C	Q49Q (CAA→CAG)	AT701_RS12645 ←	leuC	homoaconitate hydratase family protein
	DCSE4	Point mutation	Non-synonymous	2673479	A→G	D205G (GAC→GGC)	AT701_RS12715 →	rpsB	30S ribosomal protein S2
	DCSE4	Point mutation	Non-synonymous	2684706	A→G	L110L (TTG→CTG)	AT701_RS12765 ←	serA	D‑glycerate dehydrogenase
	DCSE4	Point mutation	Promoter	3594116	A→G	intergenic (‑78/+42)	AT701_RS17310 ← / ← AT701_RS17315	lpqC ← / ←adhC	esterase/alcohol dehydrogenase
	DCSE4	Point mutation	Non-synonymous	3633661	T→C	L117L (TTG→CTG)	AT701_RS17520 →		fructose bisphosphate aldolase
	DCSE4	Point mutation	Non-synonymous	3635579	T→C	N116N (AAT→AAC)	AT701_RS17530 →		MBL fold metallo‑hydrolase
	DCSE4	Insertion	Frame-shift	3671561	2 bp→CG	coding (85‑86/756 nt)	AT701_RS17730 →	cysA	ectoine/hydroxyectoine ABC transporter ATP‑binding protein EhuA
	DCSE4	Point mutation	Non-synonymous	3755449	A→G	I199V (ATC→GTC)	AT701_RS18120 →	gnd1	phosphogluconate dehydrogenase (NADP(+)‑dependent, decarboxylating)
	DCSE4	Point mutation	Non-synonymous	3783466	A→G	T616A (ACC→GCC)	AT701_RS18230 →	bacA	ABC transporter ATP‑binding protein/permease
	DCSE4	Point mutation	Non-synonymous	3784603	A→G	E348E (GAA→GAG)	AT701_RS18235 →	bacA	ABC transporter ATP‑binding protein/permease
	DCSE4	Point mutation	Non-synonymous	3792286	A→G	L261L (TTG→CTG)	AT701_RS18275 ←	kefB	cation:proton antiporter
	DCSE4	Point mutation	Non-synonymous	3844416	A→G	I112V (ATC→GTC)	AT701_RS18505 →	mmpL4	MMPL family transporter
	DCSE4	Point mutation	Non-synonymous	3844956	A→G	T292A (ACC→GCC)	AT701_RS18505 →	mmpL4	MMPL family transporter
Ethambutol	EMBE1	Insertion	Frame-shift	5179791	insC	coding (464/1221 nt)	AT701_RS24780 ←	sugC	sn‑glycerol‑3‑phosphate ABC transporter ATP‑binding protein UgpC
	EMBE1	Point mutation	Promoter	6464638	C→T	intergenic (+76/‑58)	AT701_RS31290 → / → AT701_RS31295	embC → / → embA	arabinosyltransferase/arabinosyltransferase
	EMBE1	Point mutation	Non-synonymous	6468868	T→C	Y308H (TAC→CAC)	AT701_RS31300 →	embB	arabinosyltransferase
	EMBE1	Point mutation	Non-synonymous	6654785	G→A	V305M (GTG→ATG)	AT701_RS32270 →	lipE	hydrolase
	EMBE2	Deletion	Frame-shift	5179165	Δ28 bp	coding (1063‑1090/1221 nt)	AT701_RS24780 ←	sugC	sn‑glycerol‑3‑phosphate ABC transporter ATP‑binding protein UgpC
	EMBE2	Point mutation	Non-synonymous	6462499	A→G	I388V (ATC→GTC)	AT701_RS31290 →	embC	arabinosyltransferase
	EMBE2	Point mutation	Promoter	6464638	C→T	intergenic (+76/‑58)	AT701_RS31290 → / → AT701_RS31295	embC → / → embA	arabinosyltransferase/arabinosyltransferase
	EMBE2	Point mutation	Non-synonymous	6468868	T→C	Y308H (TAC→CAC)	AT701_RS31300 →	embB	arabinosyltransferase
	EMBE3	Point mutation	Non-synonymous	2497558	T→C	Q68Q (CAA→CAG)	AT701_RS11865 ←	RV3032	glycosyltransferase family 1 protein
	EMBE3	Point mutation	Non-synonymous	6462224	T→G	M296R (ATG→AGG)	AT701_RS31290 →	embC	arabinosyltransferase
	EMBE3	Point mutation	Promoter	6464639	A→G	intergenic (+77/‑57)	AT701_RS31290 → / → AT701_RS31295	embC → / → embA	arabinosyltransferase/arabinosyltransferase
	EMBE3	Point mutation	Non-synonymous	6468785	T→C	M280T (ATG→ACG)	AT701_RS31300 →	embB	arabinosyltransferase
Isoniazide	INZE1	Point mutation	Non-synonymous	3289360	T→A	I21N (ATC→AAC)	AT701_RS15800 →	inhA	enoyl‑[acyl‑carrier‑protein] reductase FabI
	INZE1	Deletion	Frame-shift	6456572	Δ927 bp	coding (251‑1177/2220 nt)	AT701_RS31275 →	katG	Catalase‑peroxidase 1
	INZE2	Point mutation	Non-synonymous	3289360	T→A	I21N (ATC→AAC)	AT701_RS15800 →	inhA	enoyl‑[acyl‑carrier‑protein] reductase FabI
	INZE3	Point mutation	Non-synonymous	3289429	T→A	L44Q (CTG→CAG)	AT701_RS15800 →	inhA	enoyl‑[acyl‑carrier‑protein] reductase FabI
	INZE3	Point mutation	Non-synonymous	3809482	G→C	L85L (CTC→CTG)	AT701_RS18365 ←	RV2042c	hypothetical protein
	INZE3	Point mutation	Non-synonymous	6456659	G→T	W113L (TGG→TTG)	AT701_RS31275 →	katG	Catalase‑peroxidase 1
Linezolid	LZDE1	Insertion	pseudogene	218917	(C)5→6	pseudogene (36/938 nt)	AT701_RS00960 →		taurine dioxygenase
	LZDE1	Point mutation	Amber mutation	467322	C→G	Y55* (TAC→TAG)	AT701_RS01925 →	Rv1184c	PE‑PPE domain‑containing protein
	LZDE1	Deletion	2 AA deletion	1558645	(CACGCC)2→1	coding (139‑144/696 nt)	AT701_RS07195 ←	oxiR	TetR/AcrR family transcriptional regulator
	LZDE1	Point mutation	Non-synonymous	3411623	C→T	T45M (ACG→ATG)	AT701_RS16365 →	ugpC	ABC transporter ATP‑binding protein
	LZDE1	Deletion	Frame-shift	5571992	(G)5→4	coding (180/648 nt)	AT701_RS26785 ←		porin
	LZDE2	Insertion	pseudogene	218917	(C)5→6	pseudogene (36/938 nt)	AT701_RS00960 →		taurine dioxygenase
	LZDE2	Point mutation	Promoter	1558796	A→G	intergenic (‑8/‑171)	AT701_RS07195 ← / → AT701_RS07200	oxiR	TetR/AcrR family transcriptional regulator/hypothetical protein
	LZDE2	Point mutation	Non-synonymous	2063838	T→C	C55R (TGC→CGC)	AT701_RS09775 →	rshA	mycothiol system anti‑sigma‑R factor
	LZDE3	Deletion	pseudogene	986856	Δ207 bp	pseudogene (1556‑1762/3210 nt)	AT701_RS04405 ←		hypothetical protein
	LZDE3	Point mutation	Promoter	1417194	T→A	intergenic (‑122/+154)	AT701_RS06545 ← / ← AT701_RS06550		IS1380 family transposase/IS1380 family transposase
	LZDE3	Deletion	2 AA deletion	1558645	(CACGCC)2→1	coding (139‑144/696 nt)	AT701_RS07195 ←	oxiR	TetR/AcrR family transcriptional regulator
	LZDE4	Insertion	Frame-shift	1073273	(C)5→6	coding (172/636 nt)	AT701_RS04870 →		porin
	LZDE4	Insertion	Frame-shift	1558650	(CACGCC)2→3	coding (139/696 nt)	AT701_RS07195 ←	oxiR	TetR/AcrR family transcriptional regulator
	LZDE4	Point mutation	Non-synonymous	1612972	T→C	C154R (TGC→CGC)	AT701_RS07460 →	rplC	50S ribosomal protein L3
	LZDE4	Deletion	Frame-shift	5181879	Δ27 bp	coding (108‑134/918 nt)	AT701_RS24790 ←	sugA	sugar ABC transporter permease
Meropenem	MPE1	Insertion	Frame-shift	5182135	insG	coding (1272/1398 nt)	AT701_RS24795 ←	lpqY	ABC transporter substrate‑binding protein
	MPE1	Point mutation	Promoter	6390316	C→T	intergenic (+3/‑8)	AT701_RS30905 → / → AT701_RS30910	Rv2864c	hydrolase/penicillin‑binding protein
	MPE1	Point mutation	Non-synonymous	6392079	C→A	L586M (CTG→ATG) Q575H (CAG→CAT)	AT701_RS30910 →AT701_RS30915 ←	Rv2864c	penicillin‑binding proteindiol dehydratase reactivation protein
	MPE1	Insertion	Frame-shift	6495716	(C)5→6	coding (926/1611 nt)	AT701_RS31385 →	Rv3811	putative N-acetylmuramoyl-l-alanine amidase
	MPE2	Point mutation	Non-synonymous	1224309	A→C	D339A (GAC→GCC)	glmU →	glmU	bifunctional N‑acetylglucosamine‑1‑phosphate uridyltransferase/glucosamine‑1‑phosphate acetyltransferase
	MPE2	Point mutation	Non-synonymous	4753380	G→T	R147S (AGG→AGT)	AT701_RS22755 →		2‑keto‑myo‑inositol dehydratase
	MPE2	Point mutation	Non-synonymous	4823913	G→A	A229T (GCG→ACG)	AT701_RS23080 →	Rv2507	hypothetical protein
	MPE2	Deletion	Frame-shift	5181465	(AGC)4→3	coding (546‑548/918 nt)	AT701_RS24790 ←	sugA	sugar ABC transporter permease
	MPE2	Point mutation	Non-synonymous	5968518	G→T	P219T (CCG→ACG)	AT701_RS28865 ←	Rv3501c	ABC transporter permease
	MPE2	Point mutation	Promoter	6390316	C→T	intergenic (+3/‑8)	AT701_RS30905 → / → AT701_RS30910	Rv2864c	hydrolase/penicillin‑binding protein
	MPE2	Point mutation	Non-synonymous	6392040	G→C	D573H (GAC→CAC)	AT701_RS30910 →	Rv2864c	penicillin‑binding protein
	MPE2	Deletion	Frame-shift	6495467	Δ54 bp	coding (677‑730/1611 nt)	AT701_RS31385 →	Rv3811	putative N-acetylmuramoyl-l-alanine amidase
	MPE3	Point mutation	Non-synonymous	4823913	G→A	A229T (GCG→ACG)	AT701_RS23080 →	Rv2507	hypothetical protein
	MPE3	Deletion	Frame-shift	5181465	(AGC)4→3	coding (546‑548/918 nt)	AT701_RS24790 ←	sugA	sugar ABC transporter permease
	MPE3	Point mutation	Non-synonymous	5968518	G→T	P219T (CCG→ACG)	AT701_RS28865 ←	Rv3501c	ABC transporter permease
	MPE3	Point mutation	Promoter	6390316	C→T	intergenic (+3/‑8)	AT701_RS30905 → / → AT701_RS30910	Rv2864c	hydrolase/penicillin‑binding protein
	MPE3	Point mutation	Non-synonymous	6392040	G→C	D573H (GAC→CAC)	AT701_RS30910 →	Rv2864c	penicillin‑binding protein
	MPE3	Deletion	Frame-shift	6495467	Δ54 bp	coding (677‑730/1611 nt)	AT701_RS31385 →	Rv3811	putative N-acetylmuramoyl-l-alanine amidase
	MPE4
Rifampicin	RIFE1	Point mutation	Non-synonymous	707435	C→A	A20A (GCC→GCA)	AT701_RS03070 →		cation transporter
	RIFE1	Point mutation	Non-synonymous	1163641	G→T	A73A (GCG→GCT)	AT701_RS05355 →		nitrilase
	RIFE1	Point mutation	Non-synonymous	1540138	C→G	S447W (TCG→TGG)	AT701_RS07130 →	rpoB	DNA‑directed RNA polymerase subunit beta
	RIFE1	Point mutation	Promoter	3648192	C→T	intergenic (‑119/‑115)	AT701_RS17590 ← / → AT701_RS17595	/ → cypX	dopamine receptor D4/cytochrome P450
	RIFE2	Point mutation	Non-synonymous	1540138	C→T	S447L (TCG→TTG)	AT701_RS07130 →	rpoB	DNA‑directed RNA polymerase subunit beta
	RIFE2	Point mutation	Non-synonymous	5179551	A→C	V235G (GTG→GGG)	AT701_RS24780 ←	sugC	sn‑glycerol‑3‑phosphate ABC transporter ATP‑binding protein UgpC
	RIFE3	Point mutation	Non-synonymous	1540267	C→T	S490L (TCG→TTG)	AT701_RS07130 →	rpoB	DNA‑directed RNA polymerase subunit beta
Thioridazine	TRZE1	Deletion	Frame-shift	2891557	Δ1 bp	coding (188/192 nt)	AT701_RS13860 ←		hypothetical protein
	TRZE1	Point mutation	Non-synonymous	3644139	G→A	A224T (GCG→ACG)	AT701_RS17575 →	yrpB	nitronate monooxygenase
	TRZE1	Point mutation	Non-synonymous	4515028	G→A	S539F (TCC→TTC)	AT701_RS21655 ←		LuxR family transcriptional regulator
	TRZE2	Point mutation	Non-synonymous	2891321	G→A	L54F (CTC→TTC)	AT701_RS13855 ←	Rv2707	YihY/virulence factor BrkB family protein
	TRZE2	Deletion	Frame-shift	3941802	(GC)4→3	coding (1121‑1122/3321 nt)	AT701_RS18975 →	lysX	bifunctional lysylphosphatidylglycerol synthetase/lysine‑‑tRNA ligase LysX
	TRZE2	Insertion	Frame-shift	6826812	(AGT)2→3	coding (821/993 nt)	AT701_RS33160 ←		hypothetical protein
	TRZE3	Insertion	pseudogene	218917	(C)5→6	pseudogene (36/938 nt)	AT701_RS00960 →		taurine dioxygenase
	TRZE3	Point mutation	Non-synonymous	1306069	C→G	A107P (GCC→CCC)	AT701_RS06080 ←		NYN domain‑containing protein
	TRZE3	Deletion	Promoter	1881304	(C)9→8	intergenic (‑207/+265)	AT701_RS08825 ← / ← AT701_RS08830		hypothetical protein/hypothetical protein
	TRZE3	Point mutation	Non-synonymous	2891321	G→A	L54F (CTC→TTC)	AT701_RS13855 ←	Rv2707	YihY/virulence factor BrkB family protein
	TRZE4
