# Supplementary material for: Laboratory evolution of Mycobacterium on agar plates for analysis of resistance acquisition and drug sensitivity profiles
Source: Sci Rep. 2021 Jul 23;11:15136. doi: 10.1038/s41598-021-94645-z (PMC8302736; doi:10.1038/s41598-021-94645-z)
Supplement: Supplementary file 4 — Supplementary Information 4. [file 41598_2021_94645_MOESM4_ESM.xlsx]

## Sheet: (a) log2(MIC(ugml-1))
Table S3 (a) The MIC values (log2(MIC [μg/ml]) for three replicates of the evolved strains and twenty replicates of the wild-type strains are shown.
Strain/Drug	AMK	ARG	BDQ	CFZ	CM	CP	CPFX	CPM	DCS	EM	EMB	ENM	INZ	LZD	MP	PLM	RFB	RFM	RFP	SM	TCH	TET	TMP	TRZ
BDQE1	-0.534216	12.1096	-0.534215	-2.76513	-0.534216	3.46578	-1.77118	-0.534216	5.28771	3.46578	-0.856144	3.19103	2.04602	-0.856144	1.46578	-5.27118	0.0552824	2.96578	4.28771	1.46578	5.78771	-1.03422	-0.212288	3.14386
BDQE1	-0.534216	11.6096	-0.534215	-3.26513	-1.03422	3.46578	-1.77118	-0.0342157	5.28771	3.46578	-0.856144	3.19103	2.54602	-0.356144	1.46578	-5.27118	-0.944718	2.96578	4.28771	1.46578	6.78771	-1.03422	-0.212288	3.14386
BDQE1	-0.534216	12.1096	-0.034215	-3.26513	-0.534216	3.46578	-1.77118	-0.534216	5.28771	3.46578	-0.856144	3.19103	2.54602	-0.356144	0.965784	-5.27118	-0.944718	2.96578	4.28771	1.96578	6.78771	-1.03422	-0.212288	3.14386
BDQE2	-0.534216	12.1096	-1.53421	-2.76513	-0.534216	3.46578	-1.77118	-0.0342157	5.28771	4.46578	-0.856144	2.69103	2.54602	-1.35614	1.46578	-5.27118	0.0552824	2.96578	4.78771	1.46578	6.28771	-1.03422	0.287712	3.14386
BDQE2	-0.0342157	12.6096	-1.53421	-2.76513	-0.534216	3.46578	-1.77118	-0.534216	5.28771	3.46578	-0.856144	2.69103	2.54602	-1.35614	1.46578	-5.27118	-0.944718	2.96578	4.28771	1.46578	6.78771	-1.03422	0.287712	3.14386
BDQE2	-0.534216	12.6096	-1.53421	-3.26513	-0.534216	3.46578	-1.77118	-0.534216	5.28771	3.46578	-0.856144	2.19103	2.04602	-1.35614	0.965784	-5.27118	-0.944718	2.96578	4.78771	1.46578	5.78771	-1.03422	0.787712	3.14386
BDQE3	-0.534216	12.1096	-0.534215	-2.76513	-0.534216	3.46578	-1.27118	-0.0342157	5.28771	2.96578	-0.856144	3.19103	2.04602	-0.856144	1.46578	-5.27118	0.0552824	3.46578	3.78771	1.46578	6.28771	-1.03422	0.787712	3.14386
BDQE3	-0.534216	11.6096	-0.034215	-3.26513	-0.534216	3.46578	-1.77118	-0.0342157	5.28771	2.96578	-0.856144	2.69103	2.04602	-1.35614	1.46578	-4.77118	-0.944718	2.46578	4.28771	1.46578	6.28771	-1.03422	-0.212288	3.14386
BDQE3	-0.534216	12.1096	-0.034215	-3.26513	-0.534216	3.46578	-1.77118	-0.0342157	5.28771	2.96578	-0.856144	3.19103	2.04602	-0.856144	1.46578	-5.27118	-0.944718	2.96578	4.28771	1.46578	5.78771	-1.03422	0.287712	3.14386
BDQE4	-0.0342157	12.6096	-1.03421	-2.76513	-0.0342157	3.46578	-1.27118	-0.0342157	5.28771	3.46578	-0.856144	3.19103	2.54602	-0.856144	1.46578	-5.27118	0.0552824	3.46578	4.28771	1.96578	6.78771	-1.03422	0.287712	3.14386
BDQE4	0.465784	12.6096	-1.03421	-3.26513	-1.03422	3.46578	-1.27118	-0.0342157	4.78771	3.46578	-0.856144	2.69103	2.04602	-0.856144	1.46578	-4.77118	-0.944718	3.46578	4.78771	1.96578	6.78771	-1.03422	-0.212288	3.14386
BDQE4	-0.0342157	12.6096	-1.03421	-3.26513	-0.534216	3.46578	-1.77118	-0.0342157	5.28771	3.46578	-0.856144	2.69103	2.54602	-0.856144	1.46578	-4.77118	-0.944718	3.46578	4.28771	1.96578	6.78771	-1.03422	0.287712	3.14386
CFZE1	0.942303	12.3536	-5.49111	-1.67165	-0.966241	3.73104	-0.743413	0.682276	5.14556	3.80892	-0.909954	3.95727	2.96578	-0.83443	0.911974	-4.43606	-0.0463459	3.44318	5.37267	2.37824	6.35992	-0.886005	0.403952	2.91508
CFZE1	0.942303	12.3536	-5.49111	-1.67165	-0.966241	3.73104	-0.743413	0.682276	5.14556	4.30892	-0.909954	3.45727	3.96578	-0.83443	0.911974	-4.43606	-0.546346	2.94318	5.87267	2.37824	6.85992	-1.38601	0.403952	3.41508
CFZE1	0.942303	12.3536	-5.49111	-1.67165	-0.966241	4.23104	0.256587	0.682276	5.14556	4.30892	-0.909954	3.95727	3.46578	-0.83443	1.41197	-4.43606	-0.0463459	2.94318	5.87267	2.37824	6.85992	-0.886005	-0.596048	3.41508
CFZE2	0.442303	12.3536	-5.49111	-1.67165	-0.966241	3.73104	-1.74341	0.182276	5.14556	3.80892	-0.909954	4.45727	1.96578	-1.33443	0.911974	-4.43606	-0.546346	3.44318	5.37267	1.87824	6.35992	-1.38601	-1.09605	2.91508
CFZE2	0.442303	12.3536	-5.49111	-1.67165	0.033759	3.23104	-1.74341	0.182276	4.64556	3.80892	-0.909954	3.95727	1.96578	-0.83443	0.911974	-4.43606	-0.546346	3.44318	5.37267	1.87824	6.85992	-1.38601	-0.596048	2.91508
CFZE2	0.442303	12.3536	-5.49111	-1.67165	-0.966241	3.73104	-1.74341	0.182276	4.64556	3.30892	-0.909954	3.95727	2.46578	-0.83443	0.911974	-4.43606	-0.546346	2.94318	5.37267	2.37824	6.35992	-1.38601	-0.0960476	2.91508
CFZE3	0.442303	12.3536	-5.49111	-1.67165	-0.966241	3.73104	-1.74341	0.182276	5.14556	3.30892	-0.909954	3.95727	2.46578	-0.83443	0.911974	-4.43606	-0.546346	3.44318	5.37267	2.37824	6.35992	-1.38601	-1.09605	2.91508
CFZE3	0.442303	12.3536	-5.49111	-1.67165	-0.466241	3.73104	-1.74341	0.182276	4.64556	3.30892	-0.909954	4.45727	2.46578	-0.83443	0.911974	-4.43606	-0.0463459	3.44318	5.37267	2.37824	6.35992	-0.886005	-1.09605	3.41508
CFZE3	0.442303	12.3536	-5.49111	-1.67165	0.033759	3.73104	-1.74341	0.182276	4.64556	3.30892	-0.909954	2.95727	3.46578	-0.83443	0.911974	-4.43606	-0.0463459	3.44318	5.37267	2.37824	6.35992	-0.886005	-1.09605	3.41508
CFZE4	0.942303	11.8536	-5.49111	-1.67165	-0.466241	3.73104	-1.74341	0.182276	4.64556	3.80892	-0.909954	3.95727	3.46578	-0.83443	1.41197	-4.43606	-0.546346	3.44318	5.37267	1.87824	6.35992	-0.886005	-0.596048	2.91508
CFZE4	0.942303	11.8536	-5.49111	-2.17165	-0.466241	3.73104	-1.74341	0.182276	4.64556	4.30892	-0.909954	3.95727	3.96578	-0.83443	1.41197	-4.43606	-0.546346	3.94318	5.37267	1.87824	6.85992	-0.886005	-1.09605	2.91508
CFZE4	0.942303	12.3536	-5.49111	-1.67165	-0.466241	3.73104	-1.74341	0.182276	4.64556	4.30892	-0.909954	4.45727	3.46578	-0.83443	1.41197	-4.43606	-0.546346	3.94318	5.87267	1.87824	6.85992	-0.886005	-0.596048	2.91508
CME1	0.965784	12.1096	-5.03421	-2.76513	5.96578	3.96578	-1.77118	0.465784	4.78771	7.96578	-0.856144	4.19103	2.04602	-0.856144	0.965784	-3.77118	-0.444718	3.96578	5.28771	2.46578	7.28771	-0.534216	-0.712288	3.14386
CME1	0.465784	12.1096	-5.03421	-2.76513	5.96578	3.96578	-1.77118	0.465784	4.78771	7.46578	-0.856144	4.19103	2.54602	-0.356144	0.465784	-4.27118	-0.444718	4.46578	5.78771	2.46578	7.28771	-1.03422	-0.712288	3.14386
CME1	0.465784	12.6096	-5.03421	-3.26513	5.96578	3.96578	-1.77118	0.465784	4.78771	7.96578	-0.856144	3.19103	2.54602	-0.356144	0.965784	-4.27118	0.0552824	3.96578	5.28771	2.46578	7.28771	-1.03422	-0.712288	3.14386
CME2	0.465784	12.6096	-5.03421	-1.76513	5.96578	3.96578	-1.27118	-0.0342157	4.78771	7.96578	-1.35614	3.69103	2.54602	-0.856144	0.965784	-4.27118	-0.444718	3.96578	5.78771	1.96578	7.28771	-1.03422	-0.212288	3.14386
CME2	0.465784	12.1096	-5.03421	-2.26513	5.96578	3.96578	-1.27118	0.465784	4.78771	7.46578	-1.35614	3.19103	2.54602	-1.35614	0.965784	-4.27118	-0.444718	3.46578	5.78771	2.46578	7.28771	-1.03422	-0.212288	3.14386
CME2	0.465784	12.6096	-5.03421	-3.26513	5.96578	3.96578	-1.77118	0.465784	4.78771	7.96578	-1.35614	4.19103	2.54602	-1.35614	0.965784	-4.27118	0.0552824	3.46578	5.28771	1.96578	6.78771	-1.03422	-0.212288	3.14386
CME3	0.465784	12.1096	-4.53421	-2.26513	5.96578	3.96578	-1.27118	0.465784	4.78771	7.96578	-1.35614	3.69103	2.54602	-0.856144	0.965784	-3.77118	-0.444718	3.96578	5.28771	1.96578	7.28771	-1.03422	-0.712288	3.14386
CME3	0.465784	12.1096	-4.53421	-2.76513	5.96578	3.96578	-1.77118	0.465784	4.78771	7.46578	-0.856144	4.19103	2.54602	-0.856144	0.965784	-4.27118	0.0552824	3.96578	5.78771	1.96578	7.28771	-1.03422	-0.712288	3.14386
CME3	0.465784	12.6096	-5.03421	-3.26513	5.96578	3.96578	-1.77118	-0.0342157	4.78771	7.96578	-0.856144	3.69103	2.04602	-0.856144	0.965784	-4.27118	0.0552824	3.96578	4.78771	1.96578	7.28771	-1.03422	-0.212288	2.14386
CME4	0.465784	12.1096	-5.03421	-3.26513	5.96578	4.46578	-1.27118	0.465784	4.78771	7.96578	-0.856144	4.19103	3.04602	-1.35614	0.965784	-4.27118	-0.444718	4.46578	5.28771	2.46578	7.28771	-1.03422	-0.212288	3.14386
CME4	0.465784	12.1096	-5.03421	-3.26513	5.96578	3.96578	-1.77118	-0.0342157	4.28771	7.46578	-0.856144	4.19103	2.54602	-1.35614	0.965784	-4.27118	0.0552824	3.96578	5.28771	1.96578	7.28771	-1.03422	-0.712288	3.14386
CME4	0.465784	12.6096	-5.03421	-3.26513	5.96578	4.46578	-1.77118	-0.0342157	5.28771	7.96578	-1.35614	2.19103	2.04602	-0.856144	0.965784	-4.27118	0.0552824	4.46578	4.78771	2.46578	7.28771	-1.03422	-0.712288	3.14386
DCSE1	0.465784	12.6096	-5.03421	-2.26513	-0.0342157	3.96578	-1.77118	0.465784	7.78771	2.96578	-0.856144	4.19103	2.54602	-1.35614	0.965784	-4.27118	0.0552824	3.96578	5.28771	1.96578	7.28771	-1.03422	0.287712	3.14386
DCSE1	0.465784	12.6096	-5.03421	-2.76513	0.465784	3.96578	-1.77118	0.465784	8.28771	2.96578	-0.856144	3.69103	2.54602	-1.35614	0.965784	-3.77118	-0.444718	3.46578	4.78771	2.46578	6.78771	-1.03422	-0.212288	3.14386
DCSE1	0.465784	13.1096	-5.03421	-2.26513	-0.0342157	3.96578	-1.77118	0.465784	8.28771	2.96578	-0.856144	3.69103	2.04602	-0.856144	0.965784	-4.27118	-0.444718	3.46578	4.28771	2.46578	6.78771	-1.03422	-0.712288	3.14386
DCSE2	0.465784	12.6096	-5.03421	-2.76513	0.465784	3.46578	-0.771181	0.465784	7.78771	3.46578	-0.856144	4.69103	3.04602	-0.856144	0.965784	-4.27118	0.555282	3.96578	5.78771	1.96578	7.28771	-1.03422	-0.212288	3.14386
DCSE2	0.465784	12.6096	-5.03421	-2.76513	0.965784	3.96578	-0.771181	0.465784	8.28771	3.46578	-0.856144	3.69103	3.04602	-1.35614	0.965784	-4.77118	0.0552824	3.96578	5.78771	1.96578	7.28771	-1.03422	-0.212288	3.14386
DCSE2	0.465784	12.6096	-5.03421	-3.26513	0.465784	3.96578	-1.27118	0.465784	8.28771	3.46578	-0.856144	3.19103	2.54602	-1.35614	0.465784	-4.27118	0.0552824	3.96578	4.78771	1.96578	7.28771	-1.03422	-0.212288	3.14386
DCSE3	0.965784	12.6096	-5.03421	-1.76513	0.465784	4.96578	-0.271181	0.465784	7.78771	5.96578	-0.356144	4.19103	4.04602	-0.356144	1.46578	-3.77118	0.555282	4.46578	6.28771	1.96578	7.28771	-0.534216	0.787712	3.14386
DCSE3	0.965784	12.1096	-4.53421	-2.26513	0.465784	4.96578	-0.771181	0.465784	8.28771	5.96578	-0.356144	3.69103	3.54602	-0.356144	0.965784	-4.27118	0.555282	3.96578	5.78771	1.96578	7.28771	-0.534216	0.287712	3.14386
DCSE3	0.965784	12.6096	-5.03421	-3.26513	0.965784	5.46578	-0.771181	0.465784	7.78771	5.96578	-0.356144	2.69103	4.04602	-0.356144	0.965784	-4.27118	0.555282	3.96578	5.28771	2.46578	7.28771	-0.534216	0.287712	3.14386
DCSE4	0.465784	11.6096	-5.03421	-3.26513	0.965784	3.46578	-1.27118	0.465784	7.78771	4.46578	-0.856144	2.19103	2.04602	-0.856144	1.46578	-4.27118	0.0552824	3.46578	4.78771	1.96578	7.28771	-0.534216	-0.212288	3.14386
DCSE4	0.465784	11.6096	-4.53421	-3.26513	0.965784	3.46578	-1.27118	0.465784	7.78771	4.46578	-0.856144	1.69103	2.04602	-1.35614	1.46578	-4.77118	0.0552824	3.96578	4.78771	1.96578	7.28771	-0.534216	-0.212288	3.14386
DCSE4	0.465784	12.1096	-5.03421	-3.26513	0.965784	3.46578	-1.27118	0.465784	4.78771	3.96578	-0.856144	1.69103	1.54602	-1.35614	1.46578	-4.27118	0.0552824	3.96578	4.28771	2.46578	7.28771	-0.534216	-0.212288	3.14386
EMBE1	0.186823	12.1314	-4.3429	-2.67165	0.8223	4.17409	-1.45305	0.225383	5.28771	4.85202	5.40345	5.64386	3.58061	-0.83443	1.22538	-4.24947	0.225207	4.63571	5.93327	2.10794	6.78771	-1.26266	0.559266	2.46404
EMBE1	0.186823	12.6314	-5.3429	-2.67165	0.8223	4.17409	-1.45305	-0.274617	5.28771	4.85202	4.90345	4.14386	2.58061	-0.83443	1.22538	-4.24947	-0.274793	4.13571	5.43327	2.10794	6.78771	-1.26266	0.559266	2.46404
EMBE1	0.186823	12.1314	-5.3429	-2.67165	0.8223	4.17409	-1.45305	-0.274617	5.28771	4.35202	4.90345	4.64386	3.58061	-0.83443	1.22538	-4.24947	0.225207	4.13571	5.43327	2.10794	6.78771	-1.26266	0.559266	2.46404
EMBE2	0.186823	12.6314	-5.3429	-2.67165	0.8223	4.17409	-1.45305	0.225383	5.28771	4.85202	4.90345	3.64386	2.58061	-0.83443	1.22538	-4.24947	0.225207	4.63571	5.93327	2.10794	7.28771	-1.26266	0.0592657	2.96404
EMBE2	0.186823	12.6314	-5.3429	-2.17165	0.8223	4.17409	-1.45305	-0.274617	5.28771	4.85202	5.90345	5.64386	2.58061	-0.83443	1.22538	-4.24947	-0.274793	4.13571	4.93327	2.10794	7.78771	-0.762662	0.559266	2.96404
EMBE2	0.186823	13.1314	-5.3429	-2.67165	0.8223	4.17409	-1.45305	-0.274617	5.28771	3.85202	4.90345	4.64386	3.58061	-0.83443	1.22538	-4.24947	0.225207	4.13571	5.43327	1.60794	6.78771	-1.26266	0.0592657	2.46404
EMBE3	0.686823	12.1314	-5.3429	-2.67165	-1.1777	3.67409	-1.95305	-0.274617	4.78771	4.35202	5.40345	3.64386	1.58061	-0.83443	0.725383	-4.24947	-0.774793	3.13571	4.43327	2.10794	6.78771	-1.76266	-0.940734	2.46404
EMBE3	1.18682	11.6314	-5.3429	-2.67165	-1.1777	3.67409	-1.95305	-0.274617	4.78771	4.35202	5.40345	3.64386	2.58061	-0.83443	0.725383	-4.24947	-0.774793	3.13571	3.93327	2.10794	6.78771	-1.26266	-0.440734	2.46404
EMBE3	0.186823	11.6314	-5.3429	-2.67165	-1.6777	3.67409	-1.95305	-0.274617	4.78771	4.35202	4.90345	5.14386	1.58061	-0.83443	0.725383	-4.24947	-0.274793	3.13571	4.43327	2.10794	6.78771	-1.76266	-0.940734	2.46404
INZE1	0.686823	12.6314	-5.3429	-2.67165	-0.6777	4.17409	-1.45305	-0.274617	5.28771	4.35202	-0.596545	5.64386	8.58061	-0.83443	0.725383	-4.24947	-0.274793	4.13571	5.43327	2.10794	6.78771	-1.26266	-0.440734	2.96404
INZE1	1.18682	12.6314	-5.3429	-2.67165	-1.1777	3.67409	-1.45305	0.225383	4.78771	4.35202	-0.596545	5.64386	9.58061	-0.83443	1.22538	-4.24947	-0.274793	3.63571	4.93327	2.60794	6.78771	-1.26266	0.0592657	2.96404
INZE1	0.186823	12.1314	-5.3429	-2.67165	-0.6777	3.67409	-1.45305	-0.274617	4.78771	4.35202	-0.0965452	5.64386	7.58061	-0.83443	0.725383	-4.24947	-0.274793	3.63571	4.93327	2.60794	6.78771	-1.26266	-0.440734	2.96404
INZE2	0.686823	12.6314	-5.3429	-2.67165	-0.6777	4.17409	-1.95305	0.225383	5.28771	4.35202	-1.09655	5.64386	8.58061	-0.83443	0.725383	-4.24947	-0.274793	3.63571	5.43327	2.10794	6.78771	-1.26266	-0.440734	2.96404
INZE2	0.686823	12.6314	-5.3429	-2.67165	-0.6777	3.67409	-1.45305	0.225383	4.78771	4.35202	-0.596545	5.64386	9.58061	-0.83443	1.22538	-4.24947	-0.274793	3.63571	4.93327	2.10794	7.78771	-1.26266	-0.440734	2.96404
INZE2	0.186823	12.1314	-5.3429	-2.67165	-0.6777	3.67409	-1.45305	-0.274617	4.78771	4.35202	2.90345	5.64386	7.58061	-0.83443	0.725383	-4.24947	-0.274793	3.63571	4.93327	2.10794	6.78771	-1.26266	-0.440734	2.96404
INZE3	0.686823	11.6314	-5.3429	-2.67165	-0.6777	3.67409	-1.95305	0.225383	4.78771	4.35202	-1.09655	5.64386	8.58061	-0.83443	1.22538	-4.24947	-0.274793	3.63571	5.43327	2.10794	6.78771	-1.26266	-0.440734	2.96404
INZE3	1.18682	11.6314	-5.3429	-2.67165	-0.6777	3.67409	-1.45305	0.225383	4.78771	4.85202	-0.596545	5.14386	8.58061	-0.83443	0.725383	-4.24947	-0.274793	3.63571	4.93327	2.10794	6.78771	-1.76266	-0.440734	2.96404
INZE3	0.186823	11.6314	-4.8429	-2.67165	-0.6777	3.67409	-1.45305	-0.274617	4.78771	5.35202	-0.596545	5.64386	7.58061	-0.83443	1.22538	-4.24947	-0.774793	3.63571	4.93327	2.10794	6.78771	-1.26266	-0.440734	2.96404
LZDE1	0.442303	12.3536	-5.99111	-3.17165	1.03376	6.73104	-1.74341	0.682276	4.14556	6.80892	-0.909954	3.45727	2.46578	5.16557	0.911974	-2.93606	-0.546346	2.44318	5.37267	1.87824	6.35992	-1.38601	2.90395	2.91508
LZDE1	0.442303	12.3536	-5.49111	-3.17165	1.53376	6.73104	-1.24341	0.682276	4.14556	6.80892	-0.909954	3.45727	1.96578	5.16557	-0.0880263	-2.93606	-0.546346	2.94318	4.37267	2.37824	6.35992	-1.38601	3.90395	2.91508
LZDE1	0.442303	12.3536	-5.99111	-1.67165	0.533759	6.73104	-1.24341	0.682276	4.14556	6.80892	-0.909954	2.95727	2.46578	5.16557	0.911974	-2.93606	-0.546346	2.94318	4.87267	1.87824	6.35992	-1.38601	3.40395	3.41508
LZDE2	-0.0576972	12.3536	-4.49111	-0.671645	1.03376	6.23104	-1.74341	0.682276	4.64556	5.30892	-0.909954	2.45727	1.46578	5.66557	1.41197	-2.93606	0.453654	2.94318	6.37267	1.87824	6.85992	-0.386005	1.40395	3.41508
LZDE2	-0.0576972	12.3536	-4.49111	0.328355	0.533759	6.73104	-1.24341	0.682276	4.64556	4.80892	-0.909954	2.45727	1.46578	5.16557	0.911974	-3.43606	0.453654	2.94318	5.87267	1.87824	6.85992	-0.386005	1.40395	3.41508
LZDE2	-0.0576972	12.3536	-4.49111	0.328355	0.533759	6.23104	-1.74341	0.182276	4.14556	5.30892	-0.909954	3.45727	1.46578	5.66557	0.911974	-3.43606	0.453654	2.94318	5.87267	1.87824	6.85992	-0.386005	1.40395	3.41508
LZDE3	-0.0576972	11.8536	-4.49111	-1.67165	0.533759	6.73104	-1.74341	0.182276	3.64556	4.30892	-1.40995	3.45727	1.96578	5.66557	0.911974	-3.93606	-0.546346	2.44318	3.87267	1.87824	6.35992	-1.38601	1.90395	3.41508
LZDE3	-0.0576972	11.8536	-4.49111	-1.67165	0.533759	6.73104	-1.24341	-0.317724	3.64556	5.30892	-0.909954	3.45727	2.46578	5.66557	0.911974	-3.93606	-0.0463459	2.94318	3.87267	1.87824	6.35992	-0.886005	1.90395	2.91508
LZDE3	-0.0576972	12.3536	-4.49111	-1.67165	1.03376	6.73104	-1.74341	0.182276	3.64556	4.80892	-1.40995	3.95727	2.46578	5.66557	0.911974	-3.93606	-0.546346	2.44318	4.37267	1.87824	6.35992	-1.38601	2.40395	3.41508
LZDE4	0.442303	12.8536	-4.99111	-2.67165	1.03376	6.73104	-1.24341	0.682276	4.64556	5.30892	-0.409954	4.95727	2.96578	7.16557	0.911974	-3.43606	-0.0463459	2.94318	6.37267	1.87824	6.35992	-0.886005	0.903952	3.41508
LZDE4	0.442303	12.8536	-5.49111	-2.17165	0.533759	6.73104	-1.24341	0.682276	4.64556	5.80892	0.0900456	3.95727	2.96578	7.16557	0.911974	-3.43606	-0.546346	2.94318	6.37267	1.87824	6.85992	-0.386005	0.403952	3.41508
LZDE4	0.442303	12.3536	-5.49111	-1.67165	1.03376	6.73104	-1.24341	0.682276	4.64556	5.30892	-0.409954	3.95727	2.96578	7.16557	5.91197	-2.93606	-0.546346	2.94318	5.87267	1.87824	6.85992	-0.886005	0.903952	3.41508
MPE1	0.942303	13.3536	-4.99111	-2.67165	2.53376	4.23104	-1.24341	0.682276	4.64556	5.30892	-0.409954	5.45727	4.46578	1.66557	5.91197	-4.43606	0.453654	3.44318	6.87267	1.87824	6.85992	-0.386005	-0.596048	3.41508
MPE1	1.4423	13.3536	-5.49111	-2.17165	2.53376	4.23104	-1.24341	1.18228	4.64556	5.30892	0.0900456	4.45727	3.96578	2.16557	5.91197	-4.43606	0.453654	3.44318	6.37267	2.37824	6.85992	-0.386005	-0.0960476	3.41508
MPE1	0.442303	13.3536	-5.49111	-1.67165	3.03376	4.23104	-1.24341	1.18228	4.64556	5.30892	0.0900456	3.95727	3.96578	2.66557	5.91197	-4.43606	0.453654	2.94318	6.37267	2.37824	6.85992	-0.386005	-0.596048	3.41508
MPE2	0.942303	13.3536	-4.99111	-2.17165	2.53376	4.23104	-1.74341	1.18228	4.64556	5.30892	0.0900456	4.95727	5.46578	0.16557	5.91197	-3.93606	0.453654	3.44318	6.87267	2.37824	6.85992	-0.386005	-0.0960476	3.41508
MPE2	1.4423	13.3536	-4.99111	-1.67165	2.53376	4.23104	-1.24341	1.18228	4.64556	5.30892	0.0900456	4.45727	4.96578	-0.33443	5.91197	-4.43606	0.953654	3.94318	7.37267	2.37824	6.85992	0.113995	-0.596048	3.41508
MPE2	1.4423	13.3536	-5.49111	-1.67165	2.53376	4.23104	-1.74341	1.18228	4.64556	5.30892	0.0900456	4.45727	4.96578	-0.33443	5.91197	-4.43606	-4.04635	3.44318	6.87267	2.37824	7.35992	-0.386005	0.403952	3.41508
MPE3	1.4423	13.3536	-4.99111	-2.17165	2.03376	4.23104	-1.24341	1.18228	5.14556	5.30892	0.0900456	4.95727	4.46578	0.16557	5.91197	-4.43606	0.453654	3.94318	6.87267	2.37824	7.35992	-0.386005	0.403952	3.41508
MPE3	0.942303	13.3536	-4.99111	-1.67165	2.53376	4.23104	-1.24341	1.18228	5.14556	5.30892	0.590046	4.95727	4.46578	0.16557	5.91197	-4.43606	0.453654	3.94318	7.37267	2.37824	6.85992	-0.386005	0.903952	3.41508
MPE3	1.4423	13.3536	-5.49111	-1.67165	2.53376	4.23104	-1.24341	0.682276	5.14556	5.30892	0.0900456	4.95727	4.46578	-0.33443	5.91197	-4.43606	0.453654	3.94318	6.87267	2.37824	6.85992	-0.386005	0.403952	3.41508
MPE4	0.942303	13.3536	-4.99111	-2.17165	1.53376	4.23104	-0.743413	1.68228	5.14556	6.30892	0.590046	4.95727	4.96578	0.16557	5.91197	-3.43606	0.453654	3.94318	7.37267	2.37824	6.85992	-0.386005	1.40395	3.41508
MPE4	0.942303	13.3536	-5.49111	-2.17165	1.53376	4.23104	-1.24341	1.18228	5.14556	6.30892	0.0900456	4.95727	4.96578	-0.83443	5.91197	-4.43606	0.453654	3.94318	7.37267	2.37824	6.85992	-0.386005	-0.0960476	2.91508
MPE4	0.942303	13.3536	-5.49111	-1.67165	1.03376	4.23104	-1.24341	1.18228	4.64556	6.30892	0.590046	4.95727	5.46578	-0.83443	5.91197	-3.93606	0.453654	3.44318	7.37267	2.37824	6.85992	-0.386005	0.903952	3.41508
RFPE1	0.686823	12.6314	-5.3429	-2.17165	1.3223	4.17409	-1.95305	0.225383	5.28771	4.85202	-0.0965452	3.14386	3.58061	-0.83443	0.725383	-4.24947	3.72521	8.63571	8.93327	2.10794	6.78771	-0.762662	1.05927	2.96404
RFPE1	0.686823	12.6314	-5.3429	-2.17165	1.3223	4.17409	-1.95305	0.225383	5.28771	4.85202	0.403455	5.64386	1.58061	-0.83443	1.22538	-4.24947	3.72521	7.63571	8.93327	2.10794	7.78771	-0.762662	1.05927	2.96404
RFPE1	0.186823	12.6314	-5.3429	-2.17165	1.3223	4.17409	-1.95305	0.225383	5.28771	4.35202	0.403455	5.64386	3.58061	-0.83443	0.725383	-4.24947	3.72521	8.13571	8.93327	2.10794	6.78771	-0.762662	1.05927	2.96404
RFPE2	0.686823	12.6314	-4.8429	-2.17165	1.3223	4.17409	-1.95305	0.225383	5.28771	5.35202	-0.0965452	4.64386	2.58061	-0.83443	1.22538	-4.24947	3.72521	8.13571	8.43327	2.60794	7.28771	-1.26266	1.05927	2.96404
RFPE2	0.686823	13.1314	-4.8429	-2.17165	1.3223	4.17409	-1.95305	0.225383	5.28771	4.85202	0.403455	4.64386	1.58061	-0.83443	1.22538	-4.24947	3.72521	7.63571	8.43327	2.10794	7.78771	-0.762662	1.05927	2.96404
RFPE2	1.18682	12.6314	-5.3429	-2.17165	1.3223	4.17409	-1.95305	0.225383	5.28771	4.85202	-0.0965452	5.64386	2.58061	-0.83443	0.725383	-4.24947	3.72521	8.63571	8.93327	2.60794	7.28771	-0.762662	1.05927	2.96404
RFPE3	0.686823	12.6314	-5.3429	-2.67165	-0.6777	4.17409	-1.45305	0.225383	5.28771	3.85202	-0.596545	3.64386	1.58061	-0.33443	1.22538	-3.74947	1.22521	5.63571	7.93327	2.60794	7.28771	-1.26266	-0.940734	2.96404
RFPE3	1.18682	12.1314	-5.3429	-2.67165	-0.6777	3.67409	-1.45305	0.225383	4.78771	3.85202	-0.596545	4.64386	2.58061	-0.83443	1.22538	-4.24947	1.22521	5.63571	7.43327	2.60794	7.78771	-1.26266	-0.940734	2.96404
RFPE3	1.68682	12.6314	-4.8429	-2.67165	-0.6777	3.67409	-1.45305	0.225383	4.78771	4.85202	-0.596545	3.64386	2.58061	-0.83443	0.725383	-4.24947	1.22521	5.63571	7.43327	2.60794	7.28771	-1.26266	-0.440734	2.96404
TRZE1	0.965784	12.1096	-5.03421	-2.76513	-0.0342157	3.46578	-1.77118	0.465784	4.78771	2.96578	-0.856144	3.69103	2.54602	-1.35614	0.965784	-4.27118	-0.444718	3.96578	5.28771	2.46578	6.78771	-1.03422	-0.212288	3.14386
TRZE1	0.965784	12.1096	-5.03421	-2.76513	-0.534216	3.46578	-1.27118	0.465784	4.78771	3.46578	-0.856144	3.69103	2.04602	-0.856144	0.965784	-4.27118	0.0552824	3.96578	4.78771	2.46578	7.28771	-1.03422	-0.712288	3.14386
TRZE1	0.965784	12.1096	-4.53421	-2.76513	-0.0342157	3.46578	-1.77118	-0.0342157	4.78771	3.46578	-0.856144	3.69103	2.54602	-1.35614	0.965784	-4.27118	0.0552824	4.46578	5.28771	2.46578	6.78771	-1.03422	-0.212288	3.14386
TRZE2	0.965784	12.1096	-5.03421	-2.76513	-1.03422	3.46578	-1.77118	0.465784	4.78771	2.96578	-0.856144	4.19103	2.54602	-0.856144	0.965784	-4.27118	0.0552824	3.46578	5.28771	2.46578	6.78771	-1.03422	-0.212288	3.14386
TRZE2	0.965784	12.1096	-5.03421	-2.76513	-1.03422	3.46578	-1.77118	0.965784	5.28771	2.96578	-0.856144	4.19103	2.54602	-1.35614	0.965784	-4.27118	0.0552824	3.96578	5.28771	2.46578	7.28771	-1.03422	-0.712288	3.14386
TRZE2	0.965784	12.1096	-4.53421	-2.26513	-0.534216	3.46578	-1.77118	0.965784	4.78771	2.96578	-0.856144	2.69103	2.04602	-0.856144	0.965784	-4.27118	0.0552824	3.96578	5.28771	2.46578	6.78771	-1.03422	-0.212288	3.14386
TRZE3	0.965784	12.1096	-5.03421	-2.76513	-0.534216	3.46578	-1.27118	0.965784	4.78771	2.96578	-0.856144	4.19103	2.54602	-0.856144	0.965784	-4.27118	0.0552824	3.46578	4.78771	2.46578	6.78771	-1.03422	-0.212288	3.14386
TRZE3	0.965784	12.1096	-5.03421	-2.76513	-1.03422	3.46578	-1.77118	0.465784	4.28771	2.96578	-0.856144	3.69103	4.04602	-1.35614	0.965784	-4.27118	-0.444718	3.46578	4.78771	2.46578	6.78771	-1.03422	-0.212288	3.14386
TRZE3	0.965784	12.1096	-4.53421	-2.76513	-1.03422	3.96578	-1.27118	0.465784	4.28771	2.96578	-0.856144	4.19103	2.04602	-1.35614	0.965784	-4.27118	-0.444718	3.96578	5.28771	2.46578	6.78771	-1.53422	-0.212288	3.14386
TRZE4	0.465784	12.1096	-5.03421	-2.76513	-0.534216	3.46578	-1.77118	0.465784	4.78771	2.96578	-0.856144	4.19103	2.04602	-1.35614	0.965784	-4.27118	0.0552824	3.96578	5.28771	1.96578	6.28771	-1.03422	-0.212288	3.14386
TRZE4	0.465784	12.1096	-6.03421	-3.26513	-0.534216	3.46578	-1.77118	0.465784	4.78771	3.46578	-0.856144	3.19103	1.54602	-1.35614	0.465784	-4.27118	-0.444718	3.96578	4.78771	2.46578	6.78771	-1.53422	-0.212288	3.14386
TRZE4	0.465784	12.6096	-5.53421	-2.76513	-0.534216	3.96578	-1.77118	-0.0342157	4.78771	3.46578	-1.35614	3.69103	2.54602	-1.35614	0.465784	-4.27118	-0.444718	3.96578	5.28771	2.46578	6.78771	-1.03422	-0.212288	3.14386
NCTC8159	0.965784	12.1096	-5.53421	-2.26513	-0.534216	3.46578	-1.77118	0.465784	4.78771	4.46578	-0.856144	4.19103	2.04602	-0.356144	0.465784	-4.27118	-0.444718	4.46578	5.28771	2.46578	6.78771	-1.03422	-0.712288	3.14386
NCTC8159	0.465784	12.1096	-5.53421	-2.76513	-0.0342157	3.96578	-1.77118	0.465784	4.78771	3.96578	-0.856144	3.19103	2.04602	-0.856144	0.965784	-4.77118	-0.444718	3.96578	5.28771	1.96578	6.78771	-1.03422	-0.212288	3.14386
NCTC8159	0.465784	12.1096	-5.53421	-2.76513	-0.534216	3.46578	-1.77118	0.465784	4.78771	3.96578	-0.856144	4.69103	2.04602	-0.856144	0.965784	-4.27118	-0.444718	3.46578	5.28771	1.96578	6.78771	-1.03422	-0.712288	3.14386
NCTC8159	0.465784	12.6096	-6.03421	-2.76513	-0.0342157	3.46578	-1.77118	0.465784	4.78771	3.96578	-0.856144	3.69103	2.54602	-0.856144	0.965784	-4.27118	-0.944718	3.96578	4.78771	1.96578	6.78771	-1.03422	-0.712288	3.14386
NCTC8159	0.465784	12.6096	-5.03421	-2.26513	0.465784	3.96578	-1.77118	-0.0342157	4.78771	3.96578	-0.856144	4.19103	2.54602	-1.35614	0.965784	-4.27118	-0.444718	3.46578	5.28771	1.96578	6.78771	-1.53422	-0.212288	3.14386
NCTC8159	0.465784	12.1096	-6.03421	-2.76513	-0.534216	3.46578	-0.771181	0.465784	4.78771	3.96578	-1.35614	4.19103	2.54602	-0.856144	0.965784	-4.27118	0.0552824	3.46578	4.78771	1.96578	6.78771	-1.53422	-0.212288	3.14386
NCTC8159	0.465784	12.1096	-5.53421	-3.26513	-0.0342157	3.96578	-1.77118	0.465784	4.78771	3.96578	-0.856144	4.69103	2.54602	-0.856144	0.965784	-4.27118	-0.444718	3.46578	4.78771	1.96578	6.78771	-1.53422	-0.212288	3.14386
NCTC8159	0.465784	12.6096	-5.03421	-2.76513	-0.534216	3.46578	-1.77118	0.465784	4.78771	3.96578	-0.856144	3.69103	2.04602	-0.856144	0.965784	-3.77118	-0.444718	3.96578	5.28771	2.46578	6.78771	-1.53422	-0.712288	3.14386
NCTC8159	0.442303	12.3536	-5.49111	-2.67165	-0.466241	3.73104	-1.74341	0.182276	5.14556	3.80892	-0.909954	3.95727	1.96578	-0.83443	0.911974	-3.93606	-0.0463459	4.44318	4.87267	1.87824	6.85992	-0.886005	-0.596048	2.91508
NCTC8159	0.442303	11.8536	-5.49111	-2.67165	-0.466241	3.73104	-1.74341	0.182276	4.64556	3.80892	-0.909954	3.95727	2.46578	-0.83443	0.911974	-3.93606	-0.546346	3.94318	4.87267	1.87824	6.85992	-1.38601	-0.596048	2.91508
NCTC8159	0.442303	12.3536	-5.49111	-2.67165	0.033759	3.73104	-1.74341	0.682276	5.14556	3.80892	-0.909954	3.95727	2.46578	-0.83443	0.911974	-4.43606	-0.0463459	4.44318	4.87267	1.87824	6.85992	-0.886005	-0.596048	2.91508
NCTC8159	0.442303	12.3536	-5.49111	-2.67165	0.533759	3.73104	-1.74341	0.182276	4.64556	3.80892	-0.909954	4.45727	1.96578	-0.83443	0.911974	-4.43606	-1.04635	3.94318	4.87267	1.87824	6.35992	-1.88601	-0.596048	2.91508
NCTC8159	0.442303	12.3536	-5.49111	-2.67165	0.033759	3.23104	-1.74341	0.182276	4.64556	4.30892	-0.909954	3.95727	2.46578	-0.83443	0.911974	-4.43606	-0.546346	3.94318	4.87267	1.87824	6.85992	-1.38601	-1.09605	2.91508
NCTC8159	0.442303	12.3536	-5.49111	-2.67165	0.033759	3.73104	-1.74341	0.682276	4.64556	3.80892	-0.909954	4.45727	2.46578	-0.83443	0.911974	-3.93606	-0.0463459	3.44318	5.37267	1.87824	6.85992	-0.886005	-0.596048	3.41508
NCTC8159	0.442303	12.3536	-5.49111	-2.67165	0.533759	3.23104	-1.74341	0.182276	4.64556	4.30892	-0.909954	3.95727	2.46578	-0.83443	0.911974	-4.43606	-0.546346	3.94318	4.87267	2.37824	6.35992	-1.38601	-1.09605	2.91508
NCTC8159	0.442303	12.3536	-5.49111	-2.67165	-0.466241	3.23104	-1.74341	0.682276	4.64556	4.30892	-0.909954	3.95727	2.46578	-0.83443	0.911974	-4.43606	-0.546346	3.94318	5.37267	2.37824	6.85992	-1.38601	-0.0960476	2.91508
NCTC8159	0.442303	12.3536	-5.49111	-2.67165	-0.466241	3.73104	-1.74341	0.682276	4.64556	4.30892	-0.909954	4.45727	1.96578	-0.83443	0.911974	-4.43606	-1.04635	3.94318	4.87267	2.37824	6.85992	-1.88601	-1.09605	2.91508
NCTC8159	0.942303	12.3536	-5.49111	-2.67165	-0.966241	3.23104	-1.24341	0.182276	5.14556	3.80892	-0.909954	4.45727	1.96578	-0.83443	0.911974	-3.93606	-0.546346	2.94318	4.87267	1.87824	6.85992	-1.38601	-0.0960476	2.91508
NCTC8159	0.442303	12.3536	-5.49111	-2.67165	-0.966241	3.23104	-1.24341	0.182276	4.64556	4.30892	-0.909954	3.95727	2.46578	-0.83443	0.911974	-4.43606	-0.546346	2.94318	5.37267	2.37824	6.85992	-1.38601	0.403952	2.91508
NCTC8159	0.942303	12.3536	-5.49111	-2.67165	-0.466241	4.73104	-1.24341	0.682276	4.64556	3.80892	-0.909954	3.95727	2.46578	-0.83443	0.911974	-4.43606	-0.0463459	2.94318	5.87267	2.37824	6.85992	-0.886005	-0.0960476	2.91508

## Sheet: (b) Relative MICs (mean)
Table S3 (b)The mean relative MIC values (log2 ratio) of the 24 drugs for 37 evolved strains compared to the wild-type strain are shown
Strain	AMK	ARG	BDQ	CFZ	CM	CP	CPFX	CPM	DCS	EM	EMB	ENM	INZ	LZD	MP	PLM	RIF	RFB	RFM	SM	TCH	TET	TMP	TRZ
BDQE1	-1.07283	-0.374972	5.12356	-0.426815	-0.523182	-0.208305	-0.169925	-0.779523	0.5	-0.572828	0.0538106	-0.952826	0.06178	0.311619	0.387144	-1.02171	-0.832145	-0.188381	-0.856516	-0.47549	-0.333333	0.228447	0.228447	0.105182
BDQE2	-0.906162	0.125028	3.95689	-0.260148	-0.356516	-0.208305	-0.169925	-0.779523	0.5	-0.239495	0.0538106	-1.61949	0.06178	-0.521714	0.387144	-1.02171	-0.498811	-0.188381	-0.856516	-0.642156	-0.5	0.228447	0.895113	0.105182
BDQE3	-1.07283	-0.374972	5.29023	-0.426815	-0.356516	-0.208305	-0.00325833	-0.446189	0.5	-1.07283	0.0538106	-1.11949	-0.271553	-0.188381	0.553811	-0.855048	-0.998811	-0.188381	-0.856516	-0.642156	-0.666667	0.228447	0.728447	0.105182
BDQE4	-0.406162	0.291695	4.45689	-0.426815	-0.356516	-0.208305	0.163408	-0.446189	0.333333	-0.572828	0.0538106	-1.28616	0.06178	-0.0217143	0.553811	-0.688381	-0.665478	-0.188381	-0.356516	-0.142156	-3.20343e-16	0.228447	0.56178	0.105182
CFZE1	0.40369	0.0356498	-1.60171e-16	1	-0.788541	0.223616	1.19118	0.270303	0.357844	0.103636	0	-0.353257	1.14821	-3.20343e-16	0.166667	-0.186591	0.586151	0.209991	-0.712455	0.270303	-0.0944637	0.209991	0.511353	0.209736
CFZE2	-0.0963099	0.0356498	-1.60171e-16	1	-0.455208	-0.109717	-0.142156	-0.229697	0.0245102	-0.396364	0	-0.0199241	-0.185123	-0.166667	3.20343e-16	-0.186591	0.252818	-0.123343	-0.545789	-0.0630307	-0.26113	-0.123343	-0.155313	-0.123597
CFZE3	-0.0963099	0.0356498	-1.60171e-16	1	-0.288541	0.0569496	-0.142156	-0.229697	0.0245102	-0.729697	0	-0.353257	0.481544	-3.20343e-16	3.20343e-16	-0.186591	0.252818	0.209991	-0.379122	0.270303	-0.427797	0.209991	-0.655313	0.209736
CFZE4	0.40369	-0.297684	-1.60171e-16	0.833333	-0.288541	0.0569496	-0.142156	-0.229697	-0.142156	0.103636	0	-0.0199241	1.31488	-3.20343e-16	0.5	-0.186591	0.419484	-0.123343	-0.0457887	-0.229697	-0.0944637	0.376657	-0.32198	-0.123597
CME1	0.0938382	-0.0416384	0.456893	-0.260148	6.14348	0.291695	-0.169925	0.0538106	-3.20343e-16	3.7605	0.0538106	-0.286159	0.06178	0.311619	-0.112856	0.144952	0.334522	0.144952	0.310151	0.357844	0.5	0.395113	-0.271553	0.105182
CME2	-0.0728284	0.125028	0.456893	0.239852	6.14348	0.291695	0.163408	-0.112856	-3.20343e-16	3.7605	-0.446189	-0.452826	0.228447	-0.355048	0.0538106	-0.0217143	0.501189	0.144952	-0.189849	0.0245102	0.333333	0.228447	0.228447	0.105182
CME3	-0.0728284	-0.0416384	0.790227	-0.0934814	6.14348	0.291695	-0.00325833	-0.112856	-3.20343e-16	3.7605	-0.112856	-0.286159	0.06178	-0.0217143	0.0538106	0.144952	0.167855	0.311619	0.143484	-0.142156	0.5	0.228447	-0.104887	-0.228151
CME4	-0.0728284	-0.0416384	0.456893	-0.593481	6.14348	0.625028	-0.00325833	-0.279523	-4.81097e-16	3.7605	-0.112856	-0.619492	0.228447	-0.355048	0.0538106	-0.0217143	0.00118858	0.311619	0.476818	0.191177	0.5	0.228447	-0.104887	0.105182
DCSE1	-0.0728284	0.458362	0.456893	0.239852	0.310151	0.291695	-0.169925	0.0538106	3.33333	-1.07283	0.0538106	-0.286159	0.06178	-0.355048	0.0538106	0.144952	-0.332145	0.144952	-0.189849	0.191177	0.166667	0.228447	0.228447	0.105182
DCSE2	-0.0728284	0.291695	0.456893	-0.260148	0.810151	0.125028	0.663408	0.0538106	3.33333	-0.572828	0.0538106	-0.286159	0.56178	-0.355048	-0.112856	-0.188381	0.334522	0.644952	0.143484	-0.142156	0.5	0.228447	0.228447	0.105182
DCSE3	0.427172	0.125028	0.62356	0.239852	0.810151	1.45836	0.996742	0.0538106	3.16667	1.92717	0.553811	-0.619492	1.56178	0.478286	0.220477	0.144952	0.667855	0.978286	0.310151	0.0245102	0.5	0.728447	0.895113	0.105182
DCSE4	-0.0728284	-0.541638	0.62356	-0.593481	1.14348	-0.208305	0.330075	0.0538106	2	0.260505	0.0538106	-2.28616	-0.43822	-0.355048	0.553811	-0.188381	-0.498811	0.478286	-0.0231825	0.0245102	0.5	0.728447	0.228447	0.105182
EMBE1	-0.351789	-0.0199241	0.481544	-3.20343e-16	1	0.5	0.148211	-0.519924	0.5	0.646743	5.98008	0.666667	0.929701	-3.20343e-16	0.313409	-1.60171e-16	0.480076	0.481544	0.480076	0	-3.20343e-16	3.20343e-16	1	-0.574639
EMBE2	-0.351789	0.480076	0.148211	0.166667	1	0.5	0.148211	-0.519924	0.5	0.480076	6.14674	0.5	0.596368	-3.20343e-16	0.313409	-1.60171e-16	0.313409	0.481544	0.480076	-0.166667	0.5	0.166667	0.666667	-0.241305
EMBE3	0.148211	-0.519924	0.148211	-3.20343e-16	-1.16667	3.20343e-16	-0.351789	-0.686591	-3.20343e-16	0.313409	6.14674	0	-0.403632	-3.20343e-16	-0.186591	-1.60171e-16	-0.853257	-0.185123	-0.686591	0	-3.20343e-16	-0.333333	-0.333333	-0.574639
INZE1	0.148211	0.146743	0.148211	-3.20343e-16	-0.666667	0.166667	0.148211	-0.519924	0.166667	0.313409	0.480076	1.5	6.26303	-3.20343e-16	-0.0199241	-1.60171e-16	-0.0199241	0.148211	-0.0199241	0.333333	-3.20343e-16	3.20343e-16	0.166667	-0.0746388
INZE2	-0.018456	0.146743	0.148211	-3.20343e-16	-0.5	0.166667	-0.018456	-0.353257	0.166667	0.313409	1.31341	1.5	6.26303	-3.20343e-16	-0.0199241	-1.60171e-16	-0.0199241	0.148211	-0.186591	0	0.333333	3.20343e-16	-1.60171e-16	-0.0746388
INZE3	0.148211	-0.686591	0.314877	-3.20343e-16	-0.5	3.20343e-16	-0.018456	-0.353257	-3.20343e-16	0.813409	0.146743	1.33333	5.9297	-3.20343e-16	0.146743	-1.60171e-16	-0.0199241	-0.018456	-0.186591	0	-3.20343e-16	-0.166667	-1.60171e-16	-0.0746388
LZDE1	-0.0963099	0.0356498	-0.333333	0	1.21146	3.05695	0.191177	0.270303	-0.642156	2.7703	0	-0.853257	-0.018456	6	-0.333333	1.31341	-0.247182	-0.123343	-1.04579	-0.0630307	-0.427797	-0.123343	3.84469	0.0430694
LZDE2	-0.59631	0.0356498	1	2.66667	0.878126	2.72362	0.0245102	0.103636	-0.308823	1.10364	0	-1.35326	-0.851789	6.33333	0.166667	0.980076	0.919484	0.876657	-0.879122	-0.229697	0.0722029	0.876657	1.84469	0.376403
LZDE3	-0.59631	-0.297684	1	1	0.878126	3.05695	0.0245102	-0.396364	-1.14216	0.770303	-0.333333	-0.519924	-0.018456	6.5	3.20343e-16	0.313409	-1.08052	0.0433241	-1.21246	-0.229697	-0.427797	0.0433241	2.51135	0.209736
LZDE4	-0.0963099	0.368983	0.166667	0.5	1.04479	3.05695	0.357844	0.270303	-0.142156	1.43697	0.666667	0.146743	0.648211	8	1.66667	0.980076	1.08615	0.0433241	-0.879122	-0.229697	-0.0944637	0.543324	1.17802	0.376403
MPE1	0.40369	1.03565	0.166667	0.5	2.87813	0.55695	0.357844	0.603636	-0.142156	1.2703	0.833333	0.480076	1.81488	3	5	-0.186591	1.41948	0.876657	-0.545789	0.103636	0.0722029	0.876657	0.0113534	0.376403
MPE2	0.737023	1.03565	0.333333	0.833333	2.71146	0.55695	0.0245102	0.770303	-0.142156	1.2703	1	0.480076	2.81488	0.666667	5	-0.0199241	1.91948	-0.456676	-0.212455	0.270303	0.23887	1.04332	0.344687	0.376403
MPE3	0.737023	1.03565	0.333333	0.833333	2.54479	0.55695	0.357844	0.603636	0.357844	1.2703	1.16667	0.813409	2.14821	0.833333	5	-0.186591	1.91948	0.876657	0.120878	0.270303	0.23887	0.876657	1.01135	0.376403
MPE4	0.40369	1.03565	0.166667	0.666667	1.54479	0.55695	0.52451	0.936969	0.191177	2.2703	1.33333	0.813409	2.81488	0.333333	5	0.313409	2.25282	0.876657	-0.0457887	0.270303	0.0722029	0.876657	1.17802	0.209736
RFPE1	-0.018456	0.313409	0.148211	0.5	1.5	0.5	-0.351789	-0.186591	0.5	0.646743	1.14674	0.666667	0.596368	-3.20343e-16	-0.0199241	-1.60171e-16	3.81341	4.14821	4.31341	0	0.333333	0.5	1.5	-0.0746388
RFPE2	0.314877	0.480076	0.481544	0.5	1.5	0.5	-0.351789	-0.186591	0.5	0.980076	0.980076	0.833333	-0.0702989	-3.20343e-16	0.146743	-1.60171e-16	3.48008	4.14821	4.31341	0.333333	0.666667	0.333333	1.5	-0.0746388
RFPE3	0.648211	0.146743	0.314877	-3.20343e-16	-0.5	0.166667	0.148211	-0.186591	0.166667	0.146743	0.313409	-0.166667	-0.0702989	0.166667	0.146743	0.166667	2.48008	1.64821	1.81341	0.5	0.666667	3.20343e-16	-0.333333	-0.0746388
TRZE1	0.427172	-0.208305	0.62356	-0.0934814	-0.0231825	-0.208305	-0.00325833	-0.112856	-3.20343e-16	-0.739495	0.0538106	-0.452826	0.06178	-0.355048	0.0538106	-0.0217143	0.00118858	0.311619	0.310151	0.357844	0.166667	0.228447	0.06178	0.105182
TRZE2	0.427172	-0.208305	0.62356	0.0731853	-0.689849	-0.208305	-0.169925	0.387144	0.166667	-1.07283	0.0538106	-0.452826	0.06178	-0.188381	0.0538106	-0.0217143	0.167855	0.478286	-0.0231825	0.357844	0.166667	0.228447	0.06178	0.105182
TRZE3	0.427172	-0.208305	0.62356	-0.0934814	-0.689849	-0.0416384	0.163408	0.220477	-0.333333	-1.07283	0.0538106	-0.119492	0.56178	-0.355048	0.0538106	-0.0217143	-0.165478	0.144952	-0.189849	0.357844	-3.20343e-16	0.06178	0.228447	0.105182
TRZE4	-0.0728284	-0.0416384	-0.0431066	-0.260148	-0.356516	-0.0416384	-0.169925	-0.112856	-3.20343e-16	-0.739495	-0.112856	-0.452826	-0.271553	-0.521714	-0.279523	-0.0217143	0.00118858	0.144952	0.143484	0.191177	-0.166667	0.06178	0.228447	0.105182
